# Supplementary material for: Stress Due to Inflation and Its Association with Anxiety and Depression Among Working-Age Adults in the United States
Source: Int J Environ Res Public Health. 2024 Dec 29;22(1):26. doi: 10.3390/ijerph22010026 (PMC11764509; doi:10.3390/ijerph22010026)
Supplement: Supplementary file 1 [file ijerph-22-00026-s001.zip]

Archive with 1 entries (1 files):
- ijerph-3294199 supplementary.pdf
